# Supplementary material for: A database of two-dimensional images of footwear outsole impressions
Source: Data Brief. 2020 Apr 14;30:105508. doi: 10.1016/j.dib.2020.105508 (PMC7168744; doi:10.1016/j.dib.2020.105508)
Supplement: Supplementary file 1 [file mmc1.xml]

<?xml version="1.0" encoding="utf-8" standalone="no"?>
<data>
  <datasets>
    <author>sypark@iastate.edu;drsoyoung66@naver.com</author>
    <type>1</type>
    <dataset>
      <name>A database of two-dimensional images; footwear outsole impressions</name>
      <caption />
      <description>Footwear outsole images were obtained from 150 pairs of used shoes.  The motivation for constructing the database was to enable a statistical analysis of two-dimensional (2D) images of shoe outsoles, to understand within and between image variability, and to develop methods for the evaluation of forensic pattern evidence of shoeprints. Each shoe in a pair was scanned five times so that in total, there are 1,500 2D images in the database. </description>
      <filetype>
        <name />
      </filetype>
      <filesize />
      <source>0</source>
      <sourcename>Original Data</sourcename>
      <access>
        <type>1</type>
        <name>Data available in data repository</name>
        <reponame>2D Footwear outsole impressions hosted at Iowa State University</reponame>
        <PersistentId>DOI will be provided, once the paper is accepted</PersistentId>
        <deeplinkurl>https://figshare.com/s/d9c7851494cc6dd8caa9</deeplinkurl>
      </access>
    </dataset>
  </datasets>
</data>
